# Supplementary material for: The survival of epidemic and sporadic MRSA on human skin mimics is determined by both host and bacterial factors
Source: Epidemiol Infect. 2022 Nov 16;150:e203. doi: 10.1017/S0950268822001765 (PMC9987022; doi:10.1017/S0950268822001765)
Supplement: Supplementary file 1 [file hygsup.zip]

Archive with 2 entries (2 files):
- S0950268822001765sup001.xlsx
- S0950268822001765sup002.xlsx
