# Supplementary material for: The survival of epidemic and sporadic MRSA on human skin mimics is determined by both host and bacterial factors
Source: Epidemiol Infect. 2022 Nov 16;150:e203. doi: 10.1017/S0950268822001765 (PMC9987022; doi:10.1017/S0950268822001765)
Supplement: Supplementary file 1 [file hygsup.zip › S0950268822001765sup001.xlsx]

## Sheet: Strain_details
Epidemiology and Infection
The survival of epidemic and sporadic MRSA on human skin mimics is determined by both host and bacterial factors
Valérie O. Baede 1, Michella M. Voet 2, Tanny J. K. van der Reijden 2, Annelies van Wengen 2, Deborah E. Horst – Kreft 1, Nicole A. Lemmens - den Toom 1, Mehri Tavakol 1, Margreet C. Vos 1, Peter H. Nibbering 2+, Willem J.B. van Wamel 1+*
Author affiliations
1. Department of Medical Microbiology and Infectious Diseases, Erasmus MC University Medical Center Rotterdam, Rotterdam, the Netherlands
2. Department of Infectious Diseases, Leiden University Medical Center, Leiden, The Netherlands
Supplementary Material
Supplementary Table S1. Details of MRSA strains included in the study
Strain	Genetic background	Infection or carriage	Epidemic or sporadic	Country	Year of isolation	Mec PCR	PVL PCR	Spa type	MLVA complex	MLVA type	MLST complex	MLST sequence type	Subset
11002	CC8	Carriage	Epidemic	Netherlands	2017	mecA	Positive		MC0008	MT0240			X
11006	CC8	Carriage	Sporadic	Netherlands	2008	mecA	Negative	t064	MC0008	MT0189
11009	CC5	Carriage	Epidemic	Netherlands	2008	mecA	Negative	t003	MC0005	MT0130
11014	CC30	Carriage	Epidemic	Netherlands	2017	mecA	Positive		MC0030	MT1866
11016	CC5	Carriage	Epidemic	Netherlands	2017	mecA	Positive		MC0005	MT0091			X
11021	CC8	Carriage	Epidemic	Netherlands	2008	mecA	Positive	t008	MC0008	MT0314
11023	CC30	Infection	Sporadic	Netherlands	2008	mecA	Negative	t018	MC0030	MT0769
11028	CC30	Unknown	Epidemic	Netherlands	2008	mecA	Negative	t012	MC0030	MT0399
11040	CC22	Carriage	Sporadic	Netherlands	2008	mecA	Positive	t016	MC0022	MT1699
11051	CC5	Infection	Sporadic	Netherlands	2017	mecA	Negative		MC0005	MT3843			X
11053	CC1	Infection	Sporadic	Netherlands	2008	mecA	Negative	t591	MC0001	MT1186
11070	CC45	Infection	Sporadic	Netherlands	2008	Negative	Negative	t282	MC0045	MT1327
11076	Other (ST59)	Carriage	Sporadic	Netherlands	2014	mecA	Negative	t216	MC0621	MT4554
11078	CC5	Carriage	Sporadic	Netherlands	2014	mecA	Negative	t002	MC0005	MT0880
11080	CC1	Carriage	Sporadic	Netherlands	2015	mecA	Negative		MC0437	MT0967
11082	CC22	Carriage	Epidemic	Netherlands	2017	mecA	Negative		MC0022	MT0747
11084	CC1	Carriage	Sporadic	Netherlands	2017	mecA	Negative		MC0001	MT4149
11086	CC8	Infection	Sporadic	Netherlands	2017	mecA	Negative		MC0008	MT1056			X
11090	CC1	Infection	Epidemic	United Kingdom	2015	mecA					CC1
11096	CC45	Infection	Sporadic	United Kingdom	2008	mecA					CC45
11100	CC8	Infection	Sporadic	United Kingdom	2009	mecA					CC8
11101	CC8	Infection	Sporadic	United Kingdom	2014	mecA					CC8
11104	CC30	Infection	Epidemic	United Kingdom	2009	mecA					CC30
11106	CC30	Infection	Epidemic	United Kingdom	2009	mecA					CC30
11107	CC30	Infection	Sporadic	United Kingdom	2006	mecA					CC30		X
11108	CC30	Infection	Epidemic	United Kingdom	2008	mecA					CC30
11112	CC30	Infection	Sporadic	United Kingdom	2008	mecA					CC30		X
11122	CC22	Infection	Sporadic	United Kingdom	2008	mecA					CC22		X
11127	CC22	Infection	Epidemic	United Kingdom	2009	mecA					CC22		X
11129	CC22	Infection	Sporadic	United Kingdom	2009	mecA					CC22
11132	CC22	Infection	Epidemic	United Kingdom	2009	mecA					CC22
11142	CC22	Infection	Epidemic	United Kingdom	2008	mecA					CC22
11161	CC22	Infection	Sporadic	United Kingdom	2013	mecA					CC22
11165	CC22	Infection	Epidemic	United Kingdom	2015	mecA					CC22
11177	CC45	Infection	Sporadic	France	2015	mecA	Negative				CC45
11179	CC80		Sporadic	France	2014	mecA	Positive				CC80
11193	CC8	Infection	Sporadic	France	2016	mecA	Positive				CC8		X
11194	CC8	Infection	Sporadic	France	2016	mecA	Positive				CC8
11205	CC22	Infection	Sporadic	France	2015	mecA	Negative				CC22
11210	CC5	Infection	Sporadic	France	2016	mecA	Negative				CC5		X
11214	CC5	Carriage	Sporadic	France	2015	mecA	Negative				CC5
11227	CC8	Infection	Sporadic	France	2017	mecA	Negative				CC8
11237	CC1	Infection	Epidemic	France	2016	mecA	Negative				CC1
11239	CC22	Infection	Epidemic	France	2017	mecA	Negative				CC22
11243	CC5	Infection	Epidemic	France	2017	mecA	Negative				CC5
11245	CC5	Infection	Epidemic	France	2015	mecA	Negative				CC5
11250	CC5	Carriage	Epidemic	France	2015	mecA	Negative				CC5
11257	CC5	Infection	Epidemic	France	2015	mecA	Negative				CC5		X
11259	CC8	Infection	Epidemic	France	2017	mecA	Negative				CC8		X
11263	CC8	Infection	Epidemic	France	2017	mecA	Negative				CC8
11272	CC22	Infection	Epidemic	Netherlands	2017	mecA	Negative		MC0022	MT0461		22
11275	CC22	Infection	Epidemic	Netherlands	2017	mecA	Negative		MC0022	MT0461		22
11276	CC22	Carriage	Sporadic	Netherlands	2017	mecA	Negative		MC0022	MT0022		22
11278	CC22	Infection	Epidemic	Netherlands	2018	mecA	Negative		MC0022	MT0467		22
11279	CC22	Infection	Sporadic	Netherlands	2018	mecA	Negative		MC0022	MT0473		22
11280	CC22	Infection	Sporadic	Netherlands	2018	mecA	Negative		MC0022	MT5585		22
11283	CC22	Infection	Epidemic	Netherlands	2018	mecA	Negative		MC0022	MT0467		22
11285	CC22	Unknown	Sporadic	Netherlands	2018	mecA	Negative		MC0022	MT0461		22
LUH14616	ST247												X
LUH15091	ST121
