# Supplementary material for: The survival of epidemic and sporadic MRSA on human skin mimics is determined by both host and bacterial factors
Source: Epidemiol Infect. 2022 Nov 16;150:e203. doi: 10.1017/S0950268822001765 (PMC9987022; doi:10.1017/S0950268822001765)
Supplement: Supplementary file 1 [file hygsup.zip › S0950268822001765sup002.xlsx]

## Sheet: Proteins
Epidemiology and Infection
The survival of epidemic and sporadic MRSA on human skin mimics is determined by both host and bacterial factors
Valérie O. Baede 1, Michella M. Voet 2, Tanny J. K. van der Reijden 2, Annelies van Wengen 2, Deborah E. Horst – Kreft 1, Nicole A. Lemmens - den Toom 1, Mehri Tavakol 1, Margreet C. Vos 1, Peter H. Nibbering 2+, Willem J.B. van Wamel 1+*
Author affiliations
1. Department of Medical Microbiology and Infectious Diseases, Erasmus MC University Medical Center Rotterdam, Rotterdam, the Netherlands
2. Department of Infectious Diseases, Leiden University Medical Center, Leiden, The Netherlands
Supplementary Material
Supplementary Table S2. Luminex proteins included in the study
Abbreviation	Protein
Aly	autolysin
Atl2	autolysin
A-toxin	alpha toxin
CHIPS	chemotaxis inhibitory protein of S. aureus
Eap	extracellular adherence protein
EapH1	extracellular adherence protein
EapH2	extracellular adherence protein
EsxB	ESX-1-associated factor B
ETA	exfoliative toxin A
ETB	exfoliative toxin B
FLIPr-L	formyl peptide receptor-like inhibitory protein
FLIPr	formyl peptide receptor-like inhibitory protein
HIgB	gamma-hemolysin B
Hlb	beta-hemolysin
Lipase	lipase
LukD	leukocidin
LukE	leukocidin
LukS	leukocidin
LytM	peptidoglycan hydrolase
Nuc	thermonuclease
PrsA	foldase-protein
SA2097	hypothetical protein
SCIN	staphylococcal complement inhibitor
SEA	staphylococcal enterotoxin
SEB	staphylococcal enterotoxin
SEC	staphylococcal enterotoxin
SED	staphylococcal enterotoxin
SEE	staphylococcal enterotoxin
SEG	staphylococcal enterotoxin
SEH	staphylococcal enterotoxin
SEI	staphylococcal enterotoxin
SEJ	staphylococcal enterotoxin
SEM	staphylococcal enterotoxin
SEO	staphylococcal enterotoxin
SEQ	staphylococcal enterotoxin
SER	staphylococcal enterotoxin
SSL-1	staphylococcal superantigen-like protein
SSL-10	staphylococcal superantigen-like protein
SSL-11	staphylococcal superantigen-like protein
SSL-3	staphylococcal superantigen-like protein
SSL-5	staphylococcal superantigen-like protein
SSL-9	staphylococcal superantigen-like protein
TSST-1	toxic shock syndrome toxin 1
